# Supplementary material for: Honey Bee AMPs as a Novel Carrier Protein for the Development of a Subunit Vaccine: An Immunoinformatic Approach
Source: Curr Issues Mol Biol. 2026 Jan 14;48(1):81. doi: 10.3390/cimb48010081 (PMC12840399; doi:10.3390/cimb48010081)
Supplement: Supplementary file 1 [file cimb-48-00081-s001.zip]

Archive with 1 entries (1 files):
- cimb-4051748-supplementary.pdf
